# Supplementary material for: Identification and In Silico Characterization of Novel Helicobacter pylori Glucose-6-Phosphate Dehydrogenase Inhibitors
Source: Molecules. 2021 Aug 16;26(16):4955. doi: 10.3390/molecules26164955 (PMC8401736; doi:10.3390/molecules26164955)
Supplement: Supplementary file 1 [file molecules-26-04955-s001.zip]

Archive with 2 entries (2 files):
- Supplementary Material/Supplementary Figure S1.pdf
- Supplementary Material/Supplementary Table S1.pdf
